# Supplementary material for: Genome-wide association analysis reveals a novel QTL CsPC1 for pericarp color in cucumber
Source: BMC Genomics. 2022 May 19;23:383. doi: 10.1186/s12864-022-08606-5 (PMC9121586; doi:10.1186/s12864-022-08606-5)
Supplement: Supplementary file 1 — Additional file 1: Supplementary Figure S1. Eight categories of pericarp colors were defined to evaluate phenotypes of 289 cucumber accessions. a White, b Yellow-white, c White-green, d Yellow-green, e Light-green, f Green, g Dark-green, h Black-green. Supplementary Figure S2. The phenotype of the light-green near isogenic line NIL-1334 and the dark-green near isogenic line NIL-1325. Supplementary Figure S3. Relative expression of three candidate genes in pericarp of the light-green near isogenic line NIL-1334 and the dark-green near isogenic line NIL-1325 at 0 day spost-anthesis (DPA), 5 DPA, and 10 DPA. The relative expression is shown as the mean ± standard deviation, and statistical significance was determined using Student’s t-tests (*P < 0.05). Supplementary TableS1. QTL analysis of pericarp color in the cucumber F2 population. Supplementary Table S2. Information on 15 candidate genes between 39,531,980 and 39,626,163 bpon chromosome 3. Supplementary Table S3. Information on 35 KASP SNP markers for QTL analysis. Supplementary Table S4. Primers used in qRT-PCR. Supplementary Table S5. The phenotype of the F2 population (278). Supplementary Table S6. The phenotype of the natural population used for GWAS (289). [file 12864_2022_8606_MOESM1_ESM.zip › Table S2/Table S1.xlsx]

## Sheet: Table S1
Supplementary Table S1, QTL analysis of fruit skin color in cucumber F2 popluation.
Number	Marker name	Genetic position (cM)	LOD value	Phenotypic variation explained (%)
1	chr3-15662852	0	10.51	16.1
2	chr3-16863155	2.531	11.47	17.4
3	chr3-17670794	4.364	10.27	15.7
4	chr3-18111581	4.439	10.27	15.8
5	chr3-18883627	6.42	8.99	13.9
6	chr3-19019422	6.772	8.93	13.8
7	chr3-19625375	7.813	9.19	14.2
8	chr3-20505289	9.283	8.3	12.9
9	chr3-21490973	11.239	8.28	12.9
10	chr3-21084717	11.451	8.29	12.9
11	chr3-23442351	15.178	9.5	14.7
12	chr3-23510616	15.609	9.6	14.8
13	chr3-25514064	20.692	9.51	14.7
14	chr3-26138372	22.18	9.68	14.9
15	chr3-26245542	22.537	9.58	14.8
16	chr3-26354512	23.113	9.01	14
17	chr3-27045653	25.778	10.18	15.6
18	chr3-27086486	25.829	10.2	15.6
19	chr3-27120410	26.09	10.18	15.6
20	chr3-27695531	27.634	9.6	14.8
21	chr3-28277062	30.937	10.01	15.4
22	chr3-28914231	33.288	11.84	17.9
23	chr3-37771229	61.801	21.28	29.9
24	chr3-39013686	63.923	23.47	32.4
25	chr3-38780719	64.391	22.76	31.6
26	chr3-39009359	64.845	24.55	33.6
27	chr3-39041223	64.973	24.23	33.2
28	chr3-39051872	65.271	25.31	34.5
29	chr3-39419380	66.446	25.92	35.1
30	chr3-39531980	66.612	26.4	35.6
31	chr3-39541731	66.708	25.93	35.1
32	chr3-39505114	66.708	25.93	35.1
33	chr3-39626153	66.858	25.99	35.2
34	chr3-39775194	67.577	24.78	33.9
35	chr3-39671816	69.046	24.64	33.7
