# Supplementary material for: Genome-wide association analysis reveals a novel QTL CsPC1 for pericarp color in cucumber
Source: BMC Genomics. 2022 May 19;23:383. doi: 10.1186/s12864-022-08606-5 (PMC9121586; doi:10.1186/s12864-022-08606-5)
Supplement: Supplementary file 1 — Additional file 1: Supplementary Figure S1. Eight categories of pericarp colors were defined to evaluate phenotypes of 289 cucumber accessions. a White, b Yellow-white, c White-green, d Yellow-green, e Light-green, f Green, g Dark-green, h Black-green. Supplementary Figure S2. The phenotype of the light-green near isogenic line NIL-1334 and the dark-green near isogenic line NIL-1325. Supplementary Figure S3. Relative expression of three candidate genes in pericarp of the light-green near isogenic line NIL-1334 and the dark-green near isogenic line NIL-1325 at 0 day spost-anthesis (DPA), 5 DPA, and 10 DPA. The relative expression is shown as the mean ± standard deviation, and statistical significance was determined using Student’s t-tests (*P < 0.05). Supplementary TableS1. QTL analysis of pericarp color in the cucumber F2 population. Supplementary Table S2. Information on 15 candidate genes between 39,531,980 and 39,626,163 bpon chromosome 3. Supplementary Table S3. Information on 35 KASP SNP markers for QTL analysis. Supplementary Table S4. Primers used in qRT-PCR. Supplementary Table S5. The phenotype of the F2 population (278). Supplementary Table S6. The phenotype of the natural population used for GWAS (289). [file 12864_2022_8606_MOESM1_ESM.zip › Table S2/Table S2.xlsx]

## Sheet: Table S2
Supplementary Table S2 The information of 15 candidate genes between the 39,531,980-39,626,163 bp on chromosome 3.
Gene ID	Start	End	Strand	GO annotation	IPR annotation
Csa3G912380	39537182	39539308	-	GO:0005509 calcium ion binding	IPR001125 Recoverin; IPR002048 Calcium-binding EF-hand; IPR011992 EF-hand-like domain; IPR015757 Calcineurin B protein; IPR018247 EF-Hand 1 calcium-binding site; IPR018249 EF-HAND 2
Csa3G912880	39539365	39541136	-
Csa3G912890	39543559	39551250	+	GO:0003677 DNA binding; GO:0004518 nuclease activity; GO:0006259 DNA metabolic process	IPR006166 ERCC4 domain; IPR010994 RuvA domain 2-like; IPR011335 Restriction endonuclease type II-like; IPR020819 DNA repair nuclease XPF-type/Helicase
Csa3G912900	39553337	39556382	-	GO:0006810 transport; GO:0006865 amino acid transport; GO:0015171 amino acid transmembrane transporter activity; GO:0016020 membrane; GO:0055085 transmembrane transport	IPR002293 Amino acid/polyamine transporter I; IPR004841 Amino acid permease domain; IPR015606 Cationic amino acid transporter
Csa3G912910	39569302	39571342	+	GO:0005576 extracellular region	IPR007112 Expansin/pollen allergen DPBB domain; IPR007117 Pollen allergen/expansin C-terminal; IPR007118 Expansin/Lol pI; IPR009009 Barwin-related endoglucanase; IPR014733 Barwin-like endoglucanase
Csa3G912920	39577751	39583126	-	GO:0003700 sequence-specific DNA binding transcription factor activity; GO:0005634 nucleus; GO:0005737 cytoplasm; GO:0006355 regulation of transcription, DNA-dependent; GO:0008270 zinc ion binding; GO:0043565 sequence-specific DNA binding	IPR000679 Zinc finger GATA-type; IPR006773 26S proteasome complex ubiquitin receptor subunit Rpn13; IPR013088 Zinc finger NHR/GATA-type
Csa3G912930	39589047	39592288	-
Csa3G912940	39593461	39595587	-	GO:0016021 integral to membrane; GO:0043066 negative regulation of apoptosis	IPR006213 Bax inhibitor 1 conserved site; IPR006214 Inhibitor of apoptosis-promoting Bax1-related
Csa3G912950	39597173	39599440	-		IPR006214 Inhibitor of apoptosis-promoting Bax1-related
Csa3G912960	39600260	39603776	-
Csa3G912970	39603846	39606267	+	GO:0004497 monooxygenase activity; GO:0008152 metabolic process; GO:0016491 oxidoreductase activity; GO:0055114 oxidation-reduction process	IPR002938 Monooxygenase FAD-binding; IPR003042 Aromatic-ring hydroxylase-like
Csa3G912980	39607217	39607641	-	GO:0003735 structural constituent of ribosome; GO:0005840 ribosome; GO:0006412 translation	IPR016082 Ribosomal protein L30 ferredoxin-like fold domain
Csa3G913980	39613141	39616238	+	GO:0003924 GTPase activity; GO:0005525 GTP binding; GO:0005622 intracellular; GO:0006886 intracellular protein transport; GO:0006913 nucleocytoplasmic transport; GO:0007165 signal transduction; GO:0007264 small GTPase mediated signal transduction; GO:0015031 protein transport	IPR001806 Ras GTPase; IPR002041 Ran GTPase; IPR003577 Ras small GTPase Ras type; IPR003578 Small GTPase Rho type; IPR003579 Ras small GTPase Rab type; IPR005225 Small GTP-binding protein; IPR006688 ADP-ribosylation factor; IPR013753 Ras; IPR020851 Small GTPase
Csa3G913990	39618819	39621362	-	GO:0005488 binding	IPR011989 Armadillo-like helical; IPR016024 Armadillo-type fold; IPR019156 Ataxin-10 domain
Csa3G914000	39623389	39626734	+	GO:0016021 integral to membrane	IPR004877 Cytochrome b561 eukaryote; IPR006593 Cytochrome b561/ferric reductase transmembrane
