# Supplementary material for: Genome-wide association analysis reveals a novel QTL CsPC1 for pericarp color in cucumber
Source: BMC Genomics. 2022 May 19;23:383. doi: 10.1186/s12864-022-08606-5 (PMC9121586; doi:10.1186/s12864-022-08606-5)
Supplement: Supplementary file 1 — Additional file 1: Supplementary Figure S1. Eight categories of pericarp colors were defined to evaluate phenotypes of 289 cucumber accessions. a White, b Yellow-white, c White-green, d Yellow-green, e Light-green, f Green, g Dark-green, h Black-green. Supplementary Figure S2. The phenotype of the light-green near isogenic line NIL-1334 and the dark-green near isogenic line NIL-1325. Supplementary Figure S3. Relative expression of three candidate genes in pericarp of the light-green near isogenic line NIL-1334 and the dark-green near isogenic line NIL-1325 at 0 day spost-anthesis (DPA), 5 DPA, and 10 DPA. The relative expression is shown as the mean ± standard deviation, and statistical significance was determined using Student’s t-tests (*P < 0.05). Supplementary TableS1. QTL analysis of pericarp color in the cucumber F2 population. Supplementary Table S2. Information on 15 candidate genes between 39,531,980 and 39,626,163 bpon chromosome 3. Supplementary Table S3. Information on 35 KASP SNP markers for QTL analysis. Supplementary Table S4. Primers used in qRT-PCR. Supplementary Table S5. The phenotype of the F2 population (278). Supplementary Table S6. The phenotype of the natural population used for GWAS (289). [file 12864_2022_8606_MOESM1_ESM.zip › Table S2/Table S3.xlsx]

## Sheet: Table S3
Supplementary Table S3, the information of 35 SNP markers by KASP for QTL analysis on chromosome 3.
Marker name	Position (Chinese Long v2)	Primer ID	Prime sequence (5' to 3')
Chr3-15662852	15662852	15662852F	GAAGGTGACCAAGTTCATGCTTTCCCCCACAAGCTACCCAGA
		15662852R	GAAGGTCGGAGTCAACGGATTTTCCCCCACAAGCTACCCAGG
		15662852C	AGAACTTGTGAGCTACGTCTAAGG
Chr3-16863155	16863155	16863155F	GAAGGTGACCAAGTTCATGCTAGATTGCTATCAACCAACCTCAAATC
		16863155R	GAAGGTCGGAGTCAACGGATTAGATTGCTATCAACCAACCTCAAATA
		16863155C	TGAAAGCAGTTGTTAGAGATTGGC
Chr3-17670794	17670794	17670794F	GAAGGTGACCAAGTTCATGCTATCGGTTCATCCATAACTGTTTCT
		17670794R	GAAGGTCGGAGTCAACGGATTATCGGTTCATCCATAACTGTTTCC
		17670794C	TTCTACCAATCTTTGTTCGGATAAAA
Chr3-18111581	18111581	18111581F	GAAGGTGACCAAGTTCATGCTGATTGTCCCACCTCCATCCCA
		18111581R	GAAGGTCGGAGTCAACGGATTGATTGTCCCACCTCCATCCCG
		18111581C	TGGGTGACGAGTTTGAAATCAAAG
Chr3-18883627	18883627	18883627F	GAAGGTGACCAAGTTCATGCTCGCAAGACAACTAAAACATAGGAAGTAA
		18883627R	GAAGGTCGGAGTCAACGGATTCGCAAGACAACTAAAACATAGGAAGTAG
		18883627C	CTTGGCATTTAAGTTGACTTCCGT
Chr3-19019422	19019422	19019422F	GAAGGTGACCAAGTTCATGCTGCAACAAATTCATCATCCATAGTGG
		19019422R	GAAGGTCGGAGTCAACGGATTGCAACAAATTCATCATCCATAGTGA
		19019422C	CCACTTTTGGCTATTTGTTCCTGT
Chr3-19625375	19625375	19625375F	GAAGGTGACCAAGTTCATGCTCCGAAAGTTTGGTTCCTATTTCCAG
		19625375R	GAAGGTCGGAGTCAACGGATTCCGAAAGTTTGGTTCCTATTTCCAA
		19625375C	ATCTTGACGACGAAGGAAAGAGAA
Chr3_20505289	20505289	20505289F	GAAGGTGACCAAGTTCATGCTACGGATGGAGGATAATTTTTATCGC
		20505289R	GAAGGTCGGAGTCAACGGATTACGGATGGAGGATAATTTTTATCGT
		20505289C	TCCTGCCACTTTCTTTTTCTATGC
Chr3_21490973	21490973	21490973F	GAAGGTGACCAAGTTCATGCTAGTGGTCACTGGAATTATCATCGG
		21490973R	GAAGGTCGGAGTCAACGGATTAGTGGTCACTGGAATTATCATCGA
		21490973C	CTTCGACAACCACTTTCACAGTAC
Chr3_21084717	21084717	21084717F	GAAGGTGACCAAGTTCATGCTTGCAAGATTTTCATTGGCAATGTT
		21084717R	GAAGGTCGGAGTCAACGGATTTGCAAGATTTTCATTGGCAATGTC
		21084717C	AAGTCACTCATCAGACGTCACATT
Chr3-23405376	23405376	23405376F	GAAGGTGACCAAGTTCATGCTACTGATGAGAATTTTTCAACATCAAGG
		23405376R	GAAGGTCGGAGTCAACGGATTACTGATGAGAATTTTTCAACATCAAGA
		23405376C	TGAATATTGCTTGAACCCCCTACA
Chr3_23510616	23510616	23510616F	GAAGGTGACCAAGTTCATGCTCGTCAACGCCTTTGGTTTCTC
		23510616R	GAAGGTCGGAGTCAACGGATTCGTCAACGCCTTTGGTTTCTT
		23510616C	TCAACCATAGCAAGATTGGAGGAA
Chr3_25556837	25556837	25556837F	GAAGGTGACCAAGTTCATGCTTGCTTGGTAGAACAAAGAAGATCTC
		25556837R	GAAGGTCGGAGTCAACGGATTTGCTTGGTAGAACAAAGAAGATCTT
		25556837C	TGCTGACAAGATGGATTATGTGGA
Chr3_26137903	26137903	26137903F	GAAGGTGACCAAGTTCATGCTTGGTAATTGATGTGTTATCTCTTGTTAC
		26137903R	GAAGGTCGGAGTCAACGGATTTGGTAATTGATGTGTTATCTCTTGTTAT
		26137903C	GTAGCCTATAAACCCACGATACGT
Chr3-26245542	26245542	26245542F	GAAGGTGACCAAGTTCATGCTTGTTTATCTATTAGTCAAATCTACTTCACCT
		26245542R	GAAGGTCGGAGTCAACGGATTTGTTTATCTATTAGTCAAATCTACTTCACCG
		26245542C	TGTTCTTTATTGACGCTTTTATGCT
Chr3-26354512	26354512	26354512F	GAAGGTGACCAAGTTCATGCTTCACAAATGCCCATTACTAATATACAC
		26354512R	GAAGGTCGGAGTCAACGGATTTCACAAATGCCCATTACTAATATACAT
		26354512C	TCAGGTGCATCAAGTGTATCTATCA
Chr3-27045653	27045653	27045653F	GAAGGTGACCAAGTTCATGCTTCAACCAAAAGTGTAGAGTATTATGTG
		27045653R	GAAGGTCGGAGTCAACGGATTTCAACCAAAAGTGTAGAGTATTATGTA
		27045653C	TGAAATTTCAAGGACTTCCAAGCC
Chr3_27086486	27086486	27086486F	GAAGGTGACCAAGTTCATGCTTCGAAACTTTGCTTATTATCATGTGA
		27086486R	GAAGGTCGGAGTCAACGGATTTCGAAACTTTGCTTATTATCATGTGG
		27086486C	ATCATTGACTCGATGTGCCTAACT
Chr3-27120410	27120410	27120410F	GAAGGTGACCAAGTTCATGCTTGCCCAAGAAGCTAGGGTAGATA
		27120410R	GAAGGTCGGAGTCAACGGATTTGCCCAAGAAGCTAGGGTAGATG
		27120410C	CGTGGTTGTTGGTTGATCTTAGTC
Chr3-27695531	27695531	27695531F	GAAGGTGACCAAGTTCATGCTAACATTAGTATTATCCATCTGAGTCAAG
		27695531R	GAAGGTCGGAGTCAACGGATTAACATTAGTATTATCCATCTGAGTCAAA
		27695531C	CCATTTGAACAAGAACCACCCTAC
Chr3-28277062	28277062	28277062F	GAAGGTGACCAAGTTCATGCTTGGAAGCGTGTCTATGAGTTTATATTTA
		28277062R	GAAGGTCGGAGTCAACGGATTTGGAAGCGTGTCTATGAGTTTATATTTC
		28277062C	AGAAGGTTATAATATCTCAACCACACT
Chr3-28914231	28914231	28914231F	GAAGGTGACCAAGTTCATGCTACCATTAATAAAACTGAATATGGCCACTAT
		28914231R	GAAGGTCGGAGTCAACGGATTACCATTAATAAAACTGAATATGGCCACTAC
		28914231C	TCCATTAATTCCTCCATAACCCCC
Chr3-37771229	37771229	37771229F	GAAGGTGACCAAGTTCATGCTATTACATTCATTCCTTTTATTCATTTTATACAC
		37771229R	GAAGGTCGGAGTCAACGGATTATTACATTCATTCCTTTTATTCATTTTATACAA
		37771229C	ACAACCTAGAGATTTGAATTTTGAATGT
Chr3-39013686	39013686	39013686F	GAAGGTGACCAAGTTCATGCTAGGAAATTATGGGAATGATATTGATGTC
		39013686R	GAAGGTCGGAGTCAACGGATTAGGAAATTATGGGAATGATATTGATGTA
		39013686C	ACTCCATCTTTTTACTTTGGACCC
Chr3-38780719	38780719	38780719F	GAAGGTGACCAAGTTCATGCTTGATATAAGATAACAGTAGTTTATCATTAGTGG
		38780719R	GAAGGTCGGAGTCAACGGATTTGATATAAGATAACAGTAGTTTATCATTAGTGT
		38780719C	CCGACGTTTTCATTTAGAGTCTAGC
Chr3_39009359	39009359	39009359F	GAAGGTGACCAAGTTCATGCTGCTACTAAATCGTAATAAGCAAAAGACTT
		39009359R	GAAGGTCGGAGTCAACGGATTGCTACTAAATCGTAATAAGCAAAAGACTC
		39009359C	AGGATCATGACAAGTGATAATTTTGGT
Chr3_39041223	39041223	39041223F	GAAGGTGACCAAGTTCATGCTATGGGCTTCTAAATATGTGTGTATATATAA
		39041223R	GAAGGTCGGAGTCAACGGATTATGGGCTTCTAAATATGTGTGTATATATAC
		39041223C	TTGGTCAAACCCTTATAGTTCGGT
Chr3_39051872	39051872	39051872F	GAAGGTGACCAAGTTCATGCTAGAGAAATTAAATGATTAGAAGAGGCTTC
		39051872R	GAAGGTCGGAGTCAACGGATTAGAGAAATTAAATGATTAGAAGAGGCTTG
		39051872C	TCCTACCCTTGTTTAGGTTTTGGA
Chr3-39419380	39419380	39419380F	GAAGGTGACCAAGTTCATGCTACAACATTCTAAGACATAAGGCGTAT
		39419380R	GAAGGTCGGAGTCAACGGATTACAACATTCTAAGACATAAGGCGTAA
		39419380C	TGGTGCTCTCTTTCTAAGCTCTTT
Chr3-39531980	39531980	39531980F	GAAGGTGACCAAGTTCATGCTAGAAATATGAGGCTTCCTGATTTTT
		39531980R	GAAGGTCGGAGTCAACGGATTAGAAATATGAGGCTTCCTGATTTTA
		39531980C	GGTATTTACCGCCAGACATGAATG
Chr3-39541731	39541731	39541731F	GAAGGTGACCAAGTTCATGCTCCATGATTTATCATAACTTTATTAGGATTAGT
		39541731R	GAAGGTCGGAGTCAACGGATTCCATGATTTATCATAACTTTATTAGGATTAGG
		39541731C	AGCAACAAAATCGATTAGGAAACTT
Chr3-39505114	39505114	39505114F	GAAGGTGACCAAGTTCATGCTGAAGAAAACCCAACAGAGCCAGA
		39505114R	GAAGGTCGGAGTCAACGGATTGAAGAAAACCCAACAGAGCCAGT
		39505114C	AGAAAATATGTTCGGTCATGACGC
Chr3_39626163	39626163	39626163F	GAAGGTGACCAAGTTCATGCTTGTGTACATCCAATATTTCAATTCCT
		39626163R	GAAGGTCGGAGTCAACGGATTTGTGTACATCCAATATTTCAATTCCA
		39626163C	GGATTGGAATTGGGGTTATTAGCC
Chr3_39671816	39671816	39671816F	GAAGGTGACCAAGTTCATGCTACAGATAGATGGATTCAACATTTTGGATAAT
		39671816R	GAAGGTCGGAGTCAACGGATTACAGATAGATGGATTCAACATTTTGGATAAC
		39671816C	CGTCCTTTAACTTGAGGAGAGGAA
Chr3_39775194	39775194	39775194F	GAAGGTGACCAAGTTCATGCTTGGATCAAATGTCTACTCCAAAATAATATTGA
		39775194R	GAAGGTCGGAGTCAACGGATTTGGATCAAATGTCTACTCCAAAATAATATTGG
		39775194C	TCCTTTTCCTAACGTTTCTAAACAA
