# Supplementary material for: Genome-wide association analysis reveals a novel QTL CsPC1 for pericarp color in cucumber
Source: BMC Genomics. 2022 May 19;23:383. doi: 10.1186/s12864-022-08606-5 (PMC9121586; doi:10.1186/s12864-022-08606-5)
Supplement: Supplementary file 1 — Additional file 1: Supplementary Figure S1. Eight categories of pericarp colors were defined to evaluate phenotypes of 289 cucumber accessions. a White, b Yellow-white, c White-green, d Yellow-green, e Light-green, f Green, g Dark-green, h Black-green. Supplementary Figure S2. The phenotype of the light-green near isogenic line NIL-1334 and the dark-green near isogenic line NIL-1325. Supplementary Figure S3. Relative expression of three candidate genes in pericarp of the light-green near isogenic line NIL-1334 and the dark-green near isogenic line NIL-1325 at 0 day spost-anthesis (DPA), 5 DPA, and 10 DPA. The relative expression is shown as the mean ± standard deviation, and statistical significance was determined using Student’s t-tests (*P < 0.05). Supplementary TableS1. QTL analysis of pericarp color in the cucumber F2 population. Supplementary Table S2. Information on 15 candidate genes between 39,531,980 and 39,626,163 bpon chromosome 3. Supplementary Table S3. Information on 35 KASP SNP markers for QTL analysis. Supplementary Table S4. Primers used in qRT-PCR. Supplementary Table S5. The phenotype of the F2 population (278). Supplementary Table S6. The phenotype of the natural population used for GWAS (289). [file 12864_2022_8606_MOESM1_ESM.zip › Table S2/Table S5.xlsx]

## Sheet: Sheet1
Supplementary Table S5 The phenotype of the F2 population (278).
Individual number	pericarp color
205	green
206	green
207	green
208	dark green
209	light green
210	dark green
211	green
212	green
213	light green
214	green
215	light green
216	green
217	green
218	light green
219	dark green
221	light green
222	light green
223	green
224	dark green
225	light green
226	light green
227	green
228	light green
229	green
230	green
231	green
232	green
233	green
235	dark green
240	dark green
241	green
242	green
244	green
245	dark green
246	dark green
247	green
248	green
249	dark green
250	dark green
252	green
253	green
254	green
256	green
259	green
261	green
263	light green
264	green
265	dark green
266	dark green
267	green
268	green
269	green
270	green
271	green
272	green
273	green
274	green
275	light green
276	green
277	green
278	green
279	light green
280	green
281	green
282	green
283	green
284	green
285	green
286	green
287	light green
289	green
290	light green
291	green
292	green
293	green
294	light green
295	green
296	dark green
297	dark green
298	green
299	green
300	green
301	green
302	green
303	green
304	light green
305	green
306	green
307	green
308	green
309	light green
310	light green
311	green
312	green
313	green
314	light green
315	green
316	green
317	green
318	green
319	green
320	green
321	green
322	green
323	light green
324	light green
325	green
326	green
327	green
328	green
329	green
332	green
333	light green
334	green
335	green
336	green
337	green
338	green
339	green
340	light green
341	green
342	green
343	green
344	green
346	green
347	green
348	light green
349	green
350	green
351	green
352	dark green
353	light green
354	green
355	green
356	green
357	green
358	green
359	green
360	light green
361	green
362	green
363	green
364	green
365	light green
366	light green
367	green
368	green
369	dark green
370	green
371	light green
372	green
373	green
374	dark green
375	green
376	dark green
377	dark green
378	green
379	green
381	green
382	green
385	dark green
386	dark green
387	green
388	green
389	dark green
390	green
391	dark green
392	green
393	green
394	green
395	green
396	green
397	green
398	dark green
399	green
400	green
401	green
402	light green
403	dark green
404	green
405	green
406	green
407	light green
408	green
409	light green
410	light green
411	green
412	light green
413	light green
414	green
415	green
416	light green
417	dark green
418	green
419	green
420	green
421	green
422	green
423	green
425	green
426	light green
427	green
428	light green
429	green
430	green
431	green
432	green
433	green
434	green
435	green
436	green
437	green
438	green
439	green
440	dark green
441	green
442	green
443	light green
444	light green
445	green
446	green
447	green
448	green
449	light green
450	dark green
451	green
452	green
453	light green
455	green
456	light green
457	green
458	green
459	green
460	green
461	green
462	green
463	green
464	dark green
465	green
466	green
467	dark green
468	green
469	green
470	green
471	green
472	green
473	green
474	green
475	green
476	light green
477	light green
478	green
479	green
480	green
481	green
482	green
483	light green
484	light green
485	green
486	green
487	green
488	green
489	green
490	green
491	green
492	green
493	green
494	dark green
495	green
496	dark green
497	green
498	green
499	green
500	light green
501	green
502	dark green
503	green
504	green
