# Supplementary material for: Genome-wide association analysis reveals a novel QTL CsPC1 for pericarp color in cucumber
Source: BMC Genomics. 2022 May 19;23:383. doi: 10.1186/s12864-022-08606-5 (PMC9121586; doi:10.1186/s12864-022-08606-5)
Supplement: Supplementary file 1 — Additional file 1: Supplementary Figure S1. Eight categories of pericarp colors were defined to evaluate phenotypes of 289 cucumber accessions. a White, b Yellow-white, c White-green, d Yellow-green, e Light-green, f Green, g Dark-green, h Black-green. Supplementary Figure S2. The phenotype of the light-green near isogenic line NIL-1334 and the dark-green near isogenic line NIL-1325. Supplementary Figure S3. Relative expression of three candidate genes in pericarp of the light-green near isogenic line NIL-1334 and the dark-green near isogenic line NIL-1325 at 0 day spost-anthesis (DPA), 5 DPA, and 10 DPA. The relative expression is shown as the mean ± standard deviation, and statistical significance was determined using Student’s t-tests (*P < 0.05). Supplementary TableS1. QTL analysis of pericarp color in the cucumber F2 population. Supplementary Table S2. Information on 15 candidate genes between 39,531,980 and 39,626,163 bpon chromosome 3. Supplementary Table S3. Information on 35 KASP SNP markers for QTL analysis. Supplementary Table S4. Primers used in qRT-PCR. Supplementary Table S5. The phenotype of the F2 population (278). Supplementary Table S6. The phenotype of the natural population used for GWAS (289). [file 12864_2022_8606_MOESM1_ESM.zip › Table S2/Table S6.xlsx]

## Sheet: Sheet1
Supplementary Table S6 The phenotype of the GWAS population (289).
ID	pericarp color
Z7	yellow green
Z8	green
Z9	yellow green
Z10	yellow green
Z11	yellow green
Z12	green
Z13	dark green
Z14	dark green
Z15	black green
Z16	green
Z17	green
Z18	green
Z19	light green
Z20	dark green
Z21	green
Z22	green
Z23	dark green
Z24	light green
Z25	green
Z26	green
Z27	dark green
Z28	green
Z29	green
Z30	light green
Z31	green
Z32	light green
Z33	light green
Z34	light green
Z35	light green
Z36	green
Z37	green
Z38	dark green
Z39	green
Z40	green
Z41	black green
Z42	green
Z43	light green
Z44	green
Z45	green
Z46	green
Z47	green
Z48	green
Z49	green
Z50	light green
Z51	green
Z52	green
Z53	green
Z54	green
Z55	green
Z56	light green
Z57	green
Z58	light green
Z59	light green
Z60	light green
Z61	green
Z62	green
Z63	light green
Z64	green
Z65	light green
Z66	green
Z67	green
Z68	dark green
Z69	green
Z70	green
Z71	light green
Z72	green
Z73	green
Z74	green
Z75	green
Z76	green
Z77	green
Z78	green
Z79	green
Z80	green
Z81	green
Z82	green
Z84	green
Z85	green
Z86	light green
Z87	green
Z88	green
Z89	green
Z90	green
Z91	green
Z92	green
Z93	white
Z95	yellow green
Z96	white
Z97	white
Z98	white
Z99	dark green
Z100	yellow green
Z101	dark green
Z102	green
K1	light green
K2	light green
K3	light green
K4	light green
K5	light green
K6	light green
K7	dark green
K8	green
K9	light green
K10	dark green
K11	dark green
K12	green
K13	light green
K14	light green
K15	green
K16	green
K17	light green
K18	green
K19	green
K20	light green
K21	green
K22	dark green
K23	green
K24	dark green
K25	light green
K26	light green
K27	light green
K28	light green
K29	light green
K30	light green
K31	green
K32	green
K33	green
K34	green
K35	green
K36	green
K37	light green
K38	green
K39	light green
K40	dark green
K41	light green
K42	green
K43	green
K44	green
K45	green
K46	light green
K47	light green
K48	light green
K49	light green
K50	green
K51	light green
K52	yellow green
K53	yellow green
K54	light green
K55	light green
K56	light green
K57	green
K58	light green
K59	yellow green
K60	green
K61	light green
K62	light green
K63	light green
K64	light green
K65	green
K66	light green
K67	green
K68	light green
K69	light green
K70	white green
K71	light green
K72	light green
K73	light green
K74	light green
K75	yellow green
K76	white green
K77	green
K78	green
K79	green
K80	yellow white
K81	yellow green
K82	yellow green
K83	yellow green
K84	yellow green
K85	light green
K86	white
K87	yellow white
K90	light green
K91	yellow green
K92	yellow green
K93	dark green
K94	green
K95	light green
K96	dark green
K97	dark green
K98	green
K99	dark green
K100	dark green
K101	yellow green
K102	light green
K103	dark green
K104	dark green
F1	white green
F2	white green
F3	white green
F4	white green
F5	yellow green
F6	yellow green
F7	yellow green
F8	yellow green
F9	yellow white
F10	yellow white
F11	yellow white
F12	yellow green
F13	yellow green
F14	white green
F15	green
F16	green
F17	green
F18	green
F19	dark green
F20	dark green
F22	green
F23	dark green
F24	dark green
F25	green
F26	green
F27	green
F28	green
F29	green
F30	light green
F31	green
F32	green
F33	light green
F34	green
F35	green
F36	green
F37	green
F38	green
F39	green
F40	green
F41	green
F42	green
F43	green
F44	green
F45	green
F46	green
F47	green
F48	green
F49	green
F50	light green
F51	green
F52	green
F53	green
F54	dark green
F55	green
F56	green
F57	light green
F58	light green
F59	green
F60	green
F61	green
F62	green
F63	green
F64	green
F65	green
F66	green
F67	green
F68	green
F69	green
F70	green
F71	light green
F72	green
F73	green
F83	green
F84	green
F85	green
F86	green
F87	green
F88	green
F89	green
F90	green
F91	green
F92	green
F93	green
F94	green
F95	green
F96	green
F97	green
F98	green
F99	green
F100	green
F101	green
F102	green
F103	green
